# Supplementary material for: Artificial Intelligence Driven Innovation: Advancing Mesenchymal Stem Cell Therapies and Intelligent Biomaterials for Regenerative Medicine
Source: Bioengineering (Basel). 2025 Nov 26;12(12):1302. doi: 10.3390/bioengineering12121302 (PMC12729526; doi:10.3390/bioengineering12121302)
Supplement: Supplementary file 1 [file bioengineering-12-01302-s001.zip]

Archive with 1 entries (1 files):
- bioengineering-3916138-supplementary.pdf
